# Supplementary material for: Differential Evolution of Achromobacter spp. Isolates in Upper and Lower Airways of People with Cystic Fibrosis
Source: Pathogens. 2026 Apr 22;15(5):452. doi: 10.3390/pathogens15050452 (PMC13209813; doi:10.3390/pathogens15050452)
Supplement: Supplementary file 1 [file pathogens-15-00452-s001.zip]

Archive with 1 entries (1 files):
- pathogens-4262798-supplementary.xlsx
