# Supplementary material for: Differential Evolution of Achromobacter spp. Isolates in Upper and Lower Airways of People with Cystic Fibrosis
Source: Pathogens. 2026 Apr 22;15(5):452. doi: 10.3390/pathogens15050452 (PMC13209813; doi:10.3390/pathogens15050452)
Supplement: Supplementary file 1 [file pathogens-15-00452-s001.zip › pathogens-4262798-supplementary.xlsx]

## Sheet: Table_S1
PwCF ID	PwCF group	Infection type	Sampling Date	Sample type	Isolate ID	Achromobacter species	ST	MLST scheme
P03	Adult	Chronic	2017-10-18	Sputum	3-1	Achromobacter spp. VRNG1	-	nusA(29)	rpoB(19)	eno(17)	gltB(23)	lepA(39)	nuoL(~27)	nrdA(23)
				Nasal lavage	3-1L	Achromobacter spp. VRNG1	-	nusA(29)	rpoB(19)	eno(17)	gltB(23)	lepA(39)	nuoL(~27)	nrdA(23)
P05	Pediatric	Chronic	2018-06-12	Sputum	5-2	A. dolens	-	nusA(22)	rpoB(34)	eno(12)	gltB(7)	lepA(51)	nuoL(~17)	nrdA(9)
				Nasal lavage	5-2L	A. dolens	-	nusA(22)	rpoB(34)	eno(12)	gltB(7)	lepA(51)	nuoL(~17)	nrdA(9)
			2018-08-29	Sputum	5-3	A. dolens	-	nusA(22)	rpoB(34)	eno(12)	gltB(7)	lepA(51)	nuoL(~17)	nrdA(9)
				Nasal lavage	5-3L	A. dolens	-	nusA(22)	rpoB(34)	eno(12)	gltB(7)	lepA(51)	nuoL(~17)	nrdA(9)
			2018-10-29	Sputum	5-4	A. dolens	-	nusA(22)	rpoB(34)	eno(12)	gltB(7)	lepA(51)	nuoL(~17)	nrdA(9)
				Nasal lavage	5-4L	A. dolens	-	nusA(22)	rpoB(34)	eno(12)	gltB(7)	lepA(51)	nuoL(~17)	nrdA(9)
P06	Pediatric	Occasional	2018-10-31	Sputum	6-2	A. aegrifaciens	-	nusA(34)	rpoB(15)	eno(38)	gltB(31)	lepA(31)	nuoL(28)	nrdA(29)
				Nasal lavage	6-2L	A. aegrifaciens	-	nusA(34)	rpoB(15)	eno(38)	gltB(31)	lepA(31)	nuoL(28)	nrdA(29)
P07	Pediatric	Chronic	2018-10-25	Sputum	7-3	A. xylosoxidans	314	nusA(14)	rpoB(37)	eno(1)	gltB(1)	lepA(59)	nuoL(4)	nrdA(3)
				Nasal lavage	7-3L	A. xylosoxidans	314	nusA(14)	rpoB(37)	eno(1)	gltB(1)	lepA(59)	nuoL(4)	nrdA(3)
P10	Pediatric	Chronic	2017-11-20	Sputum	10-4	A. xylosoxidans	248	nusA(1)	rpoB(21)	eno(2)	gltB(2)	lepA(62)	nuoL(4)	nrdA(2)
				Nasal lavage	10-4L	A. xylosoxidans	248	nusA(1)	rpoB(21)	eno(2)	gltB(2)	lepA(62)	nuoL(4)	nrdA(2)
			2018-09-27	Sputum	10-5	A. xylosoxidans	248	nusA(1)	rpoB(21)	eno(2)	gltB(2)	lepA(62)	nuoL(4)	nrdA(2)
				Nasal lavage	10-5L	A. xylosoxidans	248	nusA(1)	rpoB(21)	eno(2)	gltB(2)	lepA(62)	nuoL(4)	nrdA(2)
			2018-12-17	Sputum	10-6	A. xylosoxidans	248	nusA(1)	rpoB(21)	eno(2)	gltB(2)	lepA(62)	nuoL(4)	nrdA(2)
				Nasal lavage	10-6L	A. xylosoxidans	248	nusA(1)	rpoB(21)	eno(2)	gltB(2)	lepA(62)	nuoL(4)	nrdA(2)
P11	Adult	Chronic	2018-10-10	Sputum	11-3	A. insuavis	-	nusA(101)	rpoB(51)	eno(20)	gltB(19)	lepA(57)	nuoL(97)	nrdA(18)
				Nasal lavage	11-3L	A. insuavis	-	nusA(101)	rpoB(51)	eno(20)	gltB(19)	lepA(57)	nuoL(97)	nrdA(18)
P15	Adult	Chronic	2017-11-16	Sputum	15-1	A. insuavis	-	nusA(101)	rpoB(53)	eno(~140)	gltB(20)	lepA(57)	nuoL(97)	nrdA(19)
				Nasal lavage	15-1L	A. insuavis	-	nusA(101)	rpoB(53)	eno(~140)	gltB(20)	lepA(57)	nuoL(97)	nrdA(19)

## Sheet: Table_S2
PwCF ID	Isolate ID	Trimmomatic					Bowtie Paired-End				Bowtie Forward				Bowtie Reverse
		Input Read Pairs	Both Surviving	Forward Only Surviving	Reverse Only Surviving	Dropped	aligned concordantly 0 times	aligned concordantly exactly 1 time	aligned concordantly >1 times	overall alignment rate	aligned 0 times	aligned exactly 1 time	aligned >1 times	overall alignment rate	aligned 0 times	aligned exactly 1 time	aligned >1 times	overall alignment rate
P03	3-1	7949715	6328408 (79.61%)	987503 (12.42%)	245566 (3.09%)	388238 (4.88%)	745674 (11.78%)	5537850 (87.51%)	44884 (0.71%)	98.25%	17135 (1.74%)	958036 (97.02%)	12332 (1.25%)	98.26%	5835 (2.38%)	236836 (96.44%)	2895 (1.18%)	97.62%
	3-1L	7044675	6096070 (86.53%)	469352 (6.66%)	244357 (3.47%)	234896 (3.33%)	956666 (15.69%)	5113264 (83.88%)	26140 (0.43%)	96.49%	14147 (3.01%)	449812 (95.84%)	5393 (1.15%)	96.99%	6383 (2.61%)	235451 (96.36%)	2523 (1.03%)	97.39%
P05	5-2	2491831	1529457 (61.38%)	629118 (25.25%)	69294 (2.78%)	263962 (10.59%)	182897 (11.96%)	1341742 (87.73%)	4818 (0.32%)	98.01%	19276 (3.06%)	605603 (96.26%)	4239 (0.67%)	96.94%	2825 (4.08%)	65968 (95.20%)	501 (0.72%)	95.92%
	5-2L	5148239	4359846 (84.69%)	408562 (7.94%)	187878 (3.65%)	191953 (3.73%)	551236 (12.64%)	3760908 (86.26%)	47702 (1.09%)	97.68%	9868 (2.42%)	386937 (94.71%)	11757 (2.88%)	97.58%	3968 (2.11%)	178606 (95.06%)	5304 (2.82%)	97.89%
	5-3	7068638	5789611 (81.91%)	711501 (10.07%)	246303 (3.48%)	321223 (4.54%)	895530 (15.47%)	4877231 (84.24%)	16850 (0.29%)	96.75%	16814 (2.36%)	689463 (96.90%)	5224 (0.73%)	97.64%	7736 (3.14%)	237022 (96.23%)	1545 (0.63%)	96.86%
	5-3L	5564523	4837379 (86.93%)	340571 (6.12%)	214975 (3.86%)	171598 (3.08%)	544563 (11.26%)	4278211 (88.44%)	14605 (0.30%)	98.12%	5983 (1.76%)	332090 (97.51%)	2498 (0.73%)	98.24%	3941 (1.83%)	209772 (97.58%)	1262 (0.59%)	98.17%
	5-4	2795066	1865116 (66.73%)	556369 (19.91%)	95132 (3.40%)	278449 (9.96%)	289206 (15.51%)	1570565 (84.21%)	5345 (0.29%)	96.57%	19456 (3.50%)	533218 (95.84%)	3695 (0.66%)	96.50%	4010 (4.22%)	90471 (95.10%)	651 (0.68%)	95.78%
	5-4L	5160837	4421651 (85.68%)	368538 (7.14%)	193266 (3.74%)	177382 (3.44%)	476777 (10.78%)	3932029 (88.93%)	12845 (0.29%)	98.53%	5400 (1.47%)	360612 (97.85%)	2526 (0.69%)	98.53%	3149 (1.63%)	188996 (97.79%)	1121 (0.58%)	98.37%
P06	6-2	7893052	6627360 (83.96%)	658720 (8.35%)	283943 (3.60%)	323029 (4.09%)	700994 (10.58%)	5909871 (89.17%)	16495 (0.25%)	98.23%	11554 (1.75%)	642268 (97.50%)	4898 (0.74%)	98.25%	7194 (2.53%)	274512 (96.68%)	2237 (0.79%)	97.47%
	6-2L	5274678	4629195 (87.76%)	295888 (5.61%)	193001 (3.66%)	156594 (2.97%)	640186 (13.83%)	3977871 (85.93%)	11138 (0.24%)	97.22%	6886 (2.33%)	286393 (96.79%)	2609 (0.88%)	97.67%	4233 (2.19%)	187526 (97.16%)	1242 (0.64%)	97.81%
P07	7-3	8408675	6895651 (82.01%)	857107 (10.19%)	278462 (3.31%)	377455 (4.49%)	872947 (12.66%)	5981537 (86.74%)	41167 (0.60%)	97.92%	15890 (1.85%)	830502 (96.90%)	10715 (1.25%)	98.15%	6840 (2.46%)	268409 (96.39%)	3213 (1.15%)	97.54%
	7-3L	5575938	4880023 (87.52%)	297876 (5.34%)	237688 (4.26%)	160351 (2.88%)	616902 (12.64%)	4229326 (86.67%)	33795 (0.69%)	97.77%	6122 (2.06%)	288129 (96.73%)	3625 (1.22%)	97.94%	4666 (1.96%)	230536 (96.99%)	2486 (1.05%)	98.04%
P10	10-4	3050786	2260778 (74.10%)	459593 (15.06%)	111871 (3.67%)	218544 (7.16%)	224743 (9.94%)	2028104 (89.71%)	7931 (0.35%)	98.40%	7364 (1.60%)	448435 (97.57%)	3794 (0.83%)	98.40%	3631 (3.25%)	107323 (95.93%)	917 (0.82%)	96.75%
	10-4L	5457892	4750272 (87.03%)	318655 (5.84%)	221794 (4.06%)	167171 (3.06%)	627312 (13.21%)	4107012 (86.46%)	15948 (0.34%)	97.61%	6727 (2.11%)	308436 (96.79%)	3492 (1.10%)	97.89%	4573 (2.06%)	215477 (97.15%)	1744 (0.79%)	97.94%
	10-5	3439963	2539455 (73.82%)	521511 (15.16%)	123905 (3.60%)	255092 (7.42%)	262298 (10.33%)	2267505 (89.29%)	9652 (0.38%)	98.31%	8975 (1.72%)	508354 (97.48%)	4182 (0.80%)	98.28%	4035 (3.26%)	118942 (95.99%)	928 (0.75%)	96.74%
	10-5L	4897743	4246954 (86.71%)	302642 (6.18%)	192202 (3.92%)	155945 (3.18%)	582500 (13.72%)	3649130 (85.92%)	15324 (0.36%)	97.48%	6242 (2.06%)	293220 (96.89%)	3180 (1.05%)	97.94%	4120 (2.14%)	186584 (97.08%)	1498 (0.78%)	97.86%
	10-6	3464622	2345666 (67.70%)	635195 (18.33%)	140367 (4.05%)	343394 (9.91%)	172796 (7.37%)	2164113 (92.26%)	8757 (0.37%)	98.97%	9520 (1.50%)	620535 (97.69%)	5140 (0.81%)	98.50%	5369 (3.82%)	133943 (95.42%)	1055 (0.75%)	96.18%
	10-6L	5292261	4538122 (85.75%)	356453 (6.74%)	212329 (4.01%)	185357 (3.50%)	491816 (10.84%)	4029893 (88.80%)	16413 (0.36%)	98.41%	5825 (1.63%)	347497 (97.49%)	3131 (0.88%)	98.37%	3426 (1.61%)	207255 (97.61%)	1648 (0.78%)	98.39%
P11	11-3	6129048	5289725 (86.31%)	384068 (6.27%)	239407 (3.91%)	215848 (3.52%)	627580 (11.86%)	4639489 (87.71%)	22656 (0.43%)	98.22%	7497 (1.95%)	372684 (97.04%)	3887 (1.01%)	98.05%	4397 (1.84%)	232739 (97.21%)	2271 (0.95%)	98.16%
	11-3L	9617985	7990290 (83.08%)	839327 (8.73%)	364336 (3.79%)	424032 (4.41%)	1602100 (20.05%)	6357662 (79.57%)	30528 (0.38%)	93.99%	36478 (4.35%)	795222 (94.75%)	7627 (0.91%)	95.65%	15380 (4.22%)	345670 (94.88%)	3286 (0.90%)	95.78%
P15	15-1	5977203	5224162 (87.40%)	326099 (5.46%)	248106 (4.15%)	178836 (2.99%)	1067828 (20.44%)	4138143 (79.21%)	18191 (0.35%)	94.34%	14697 (4.51%)	308495 (94.60%)	2907 (0.89%)	95.49%	9478 (3.82%)	236630 (95.37%)	1998 (0.81%)	96.18%
	15-1L	5394041	4694057 (87.02%)	305288 (5.66%)	230501 (4.27%)	164195 (3.04%)	545770 (11.63%)	4131405 (88.01%)	16882 (0.36%)	98.18%	5378 (1.76%)	297067 (97.31%)	2843 (0.93%)	98.24%	4290 (1.86%)	224290 (97.31%)	1921 (0.83%)	98.14%

## Sheet: Table_S3
PwCF ID	Isolate ID	Total length (>=500bp)	GC (%)	Contigs (>=0bp)	Contigs (>=500bp)	N50	Coverage mean	Coverage std	Reads tot	CDS	misc_RNA	rRNA	tRNA	tmRNA	Hypothetical proteins
P03	3-1	6307280	66.54	112	52	343373	97.9348	24.9864	5724850	5719	19	4	63	1	1110
	3-1L	6187832	66.19	2704	212	278934	253.359	112.604	14089350	5797	31	7	68	1	1232
P05	5-2	6364735	67.61	69	39	383208	73.6104	20.4102	4983662	5777	14	4	67	1	1123
	5-2L	6704532	67.57	3446	528	494578	166.68	85.6807	10296478	6606	15	5	69	1	1468
	5-3	6364432	67.61	96	36	495281	255.682	61.1541	14137276	5782	14	4	74	1	1128
	5-3L	6367160	67.61	167	42	346546	220.338	57.2992	11129046	5784	14	4	67	1	1128
	5-4	6368187	67.61	132	45	440023	85.3056	22.4659	5590132	5786	14	5	68	1	1132
	5-4L	6365011	67.61	104	36	494523	202.791	46.5809	10321674	5777	16	5	67	1	1124
P06	6-2	6832806	65.96	399	27	1199758	274.266	60.4883	15786104	6381	16	4	62	1	1245
	6-2L	6825759	65.95	191	28	575862	194.878	43.7438	10549356	6350	16	4	62	1	1212
P07	7-3	6666175	67.55	116	31	875221	198.637	38.86	10600066	6125	18	4	63	1	1264
	7-3L	6665412	67.55	125	30	719383	211.61	47.7433	11151876	6125	18	4	62	1	1268
P10	10-4	6512715	67.71	81	29	658979	100.969	22.9446	6101572	5897	25	4	91	1	1082
	10-4L	6513638	67.71	119	23	876728	210.257	38.8777	10915784	5894	25	4	71	1	1080
	10-5	6514101	67.7	75	24	570462	113.39	25.0195	6879926	5912	25	4	70	1	1093
	10-5L	6515178	67.71	106	25	674925	187.995	36.8783	9795486	5912	25	4	70	1	1095
	10-6	6517127	67.71	98	27	675135	106.018	24.0693	6929244	5914	25	4	71	1	1101
	10-6L	6352954	67.68	109	22	1012616	207.721	45.51	10584522	5744	25	4	69	1	1059
P11	11-3	7006997	67.97	210	83	203483	219.176	94.7405	12258096	6319	23	4	74	1	1299
	11-3L	7083984	67.94	203	57	292953	306.105	90.9703	19235970	6274	23	4	79	1	1304
P15	15-1	6708211	68.28	174	51	265129	202.695	49.5668	10788082	6008	17	5	69	1	1141
	15-1L	6687398	68.28	230	45	314374	216.386	53.5567	11954406	5979	16	5	69	1	1124

## Sheet: Table_S4
PwCF ID	Isolate ID	phaster			ICEfinder			VRprofile					ISfinder
		Intact prophage regions	Phage	Phage length	ICE number	TSS	Putative IME number	ICE like regions	T3SS	T4SS	T6SS	T7SS	IS elements
P03	3-1	1	PHAGE_Burkho_KS9_NC_013055(6)	16Kb	-	-	-	-	1	-	-	-	ISRme15_1325bp,ISRme15_1325bp,ISRta2_1386bp
	3-1L	1	PHAGE_Burkho_KS9_NC_013055(6)	15.6Kb	-	-	-	-	1	1	-	-	ISRme15_1325bp, ISRme15_1325bp, IS15DII_820bp, IS1B_768bp, IS4321R_1326bp, ISKpn26_1196bp, IS903B_1057bp, SRta2_1386bp, IS1396_1771bp, IS4_1426bp, IS4321L_1327bp, ISYps1_809bp
P05	5-2	3	PHAGE_Burkho_KS9_NC_013055(7),PHAGE_Burkho_phiE125_NC_003309(6),PHAGE_Burkho_BcepMu_NC_005882(15)	24Kb,29.3Kb,39.7Kb	1	4	-	-	1	1	1	-	ISRta2_1386bp,IS1001_1306bp,ISRta2_1386bp
	5-2L	3	PHAGE_Burkho_phiE125_NC_003309(6),PHAGE_Burkho_KS9_NC_013055(7),PHAGE_Burkho_BcepMu_NC_005882(15)	29.3kB, 24kB, 39.7kB	-	-	-	-	-	-	-	-	ISRta2_1386bp,IS1001_1306bp,ISRta2_1386bp
	5-3	3	PHAGE_Burkho_KS9_NC_013055(7),PHAGE_Burkho_phiE125_NC_003309(6),PHAGE_Burkho_BcepMu_NC_005882(14)	16.3Kb,29.3Kb,39.7Kb	1	4	-	2	1	1	1	-	ISRta2_1386bp,IS1001_1306bp,ISRta2_1386bp
	5-3L	3	PHAGE_Burkho_phiE125_NC_003309(6), PHAGE_Burkho_KS9_NC_013055(7), PHAGE_Burkho_BcepMu_NC_005882(15)	29.3kB, 24kB, 39.7kB	-	-	-	-	1	1	1	-	ISRta2_1386bp,IS1001_1306bp,ISRta2_1386bp
	5-4	3	PHAGE_Burkho_phiE125_NC_003309(6),PHAGE_Burkho_KS9_NC_013055(7),PHAGE_Burkho_BcepMu_NC_005882(14)	29.3Kb,16.3Kb,39.7Kb	-	-	-	1	1	1	1	-	ISRta2_1386bp,IS1001_1306bp,ISRta2_1386bp
	5-4L	3	PHAGE_Burkho_phiE125_NC_003309(6), PHAGE_Burkho_KS9_NC_013055(7), PHAGE_Burkho_BcepMu_NC_005882(14)	29.3Kb, 16.3Kb, 39.7Kb	-	-	-	-	-	-	-	-	ISRta2_1386bp,IS1001_1306bp,ISRta2_1386bp
P06	6-2	2	PHAGE_Burkho_KS9_NC_013055(4),PHAGE_Erwini_phiEt88_NC_015295(12)	25.2Kb,52.8Kb	2	4.4	-	-	-	2	3	-	ISCsp1_1393bp
	6-2L	2	PHAGE_Erwini_phiEt88_NC_015295(12), PHAGE_Burkho_phi6442_NC_009235(7)	41.2Kb, 58.8Kb	2	4.4	-	-	-	-	-	-	ISCsp1_1393bp
P07	7-3	2	PHAGE_Burkho_BcepMu_NC_005882(11), PHAGE_Burkho_Bcep176_NC_007497(7)	37.6Kb, 32.2Kb	1	4	-	-	-	-	-	-	ISRme15_1325bp, IS1071_3201bp, ISPa38_6455bp, IS6100_880bp
	7-3L	2	PHAGE_Burkho_BcepMu_NC_005882(11), PHAGE_Burkho_Bcep176_NC_007497(7)	37.6Kb, 32.2Kb	-	-	-	-	-	-	-	-	ISRme15_1325bp, IS1071_3201bp, ISPa38_6455bp, IS6100_880bp
P10	10-4	1	PHAGE_Burkho_Bcep176_NC_007497(7)	29.2Kb	3	4,4,4	-	-	1	2	1	-	-
	10-4L	1	PHAGE_Burkho_Bcep176_NC_007497(7)	17.7Kb	1	4	-	-	-	-	-	-	IS26_820bp
	10-5	1	PHAGE_Burkho_Bcep176_NC_007497(7)	29.2Kb	3	4,4,4	-	2	1	2	1	-	-
	10-5L	1	PHAGE_Burkho_Bcep176_NC_007497(7)	17.7Kb	3	4,4,4	-	-	-	-	-	-	-
	10-6	1	PHAGE_Burkho_Bcep176_NC_007497(7)	17.7Kb	3	4,4,4	-	-	1	2	1	-	-
	10-6L	1	PHAGE_Burkho_Bcep176_NC_007497(7)	29.2Kb	3	4,4,4	-	-	-	-	-	-	-
P11	11-3	3	PHAGE_Burkho_KS9_NC_013055 (7), PHAGE_Burkho_KS14_NC_015273(15), PHAGE_Burkho_BcepMu_NC_005882(13)	21Kb, 32.3Kb, 40.6Kb	-	-	-	-	-	-	-	-	IS26_820bp, ISBcen18_1372bp, IS6100_880bp, ISRta2_1386bp, IS26_820bp
	11-3L	3	PHAGE_Burkho_KS9_NC_013055 (7), PHAGE_Burkho_KS14_NC_015273(15), PHAGE_Burkho_BcepMu_NC_005882(12)	18.5Kb, 38.9Kb, 33.3Kb	-	-	-	-	-	-	-	-	ISBcen18_1372bp, IS6100_880bp, IS15_1648bp, ISPa26_1193bp, ISRta2_1386bp, ISRta2_1386bp
P15	15-1	2	PHAGE_Erwini_phiEt88_NC_015295(11), PHAGE_Burkho_KS9_NC_013055(7)	22.8kB, 21kB	-	-	-	-	1	-	1	-	ISRme15_1325bp, ISRta2_1386bp
	15-1L	2	PHAGE_Erwini_phiEt88_NC_015295(11), PHAGE_Burkho_KS9_NC_013055(7)	22.6kB, 18.5kB	-	-	-	-	-	-	-	-	ISRme15_1325bp, ISRta2_1386bp

## Sheet: Table_S5
pwCF	Isolate ID	ICE	Antibiotic resistance genes	Virulence factors	Mismatch-repair genes	IS	Mobile elements	Toxin-Antitoxin systems
P03	3-1	-	-	-	-	-	-	-
	3-1L	-	-	-	-	-	-	-
P05	5-2L	-	-	-	-	-	-	-
	5-3L	-	-	-	-	-	-	-
	5-4L	-	-	-	-	-	-	-
	5-2	1	MFSx5, RND	LysRx6, flagellar prot, XRE family transcriptional regulatorx2, T4SSx2		ISStma9x2
	5-3	1	MFSx2	T2,4SS, T4SSx3, LysR		ISStma9x2
	5-4	-	-	-	-	-	-	-
P06	6-2L	1		type II/IV secretion system family protein 2, Type IV secretion system protein virB5, Type IV secretion system protein virB8, Type IV secretion system protein virB9, CpaF family protein, LysR family transcriptional regulator, Protease HtpX, Zn-dependent protease, Putative toxin HigB2, arsenical efflux pump membrane protein ArsB, arsenical resistance		IS256 family transposase, IS66 family transposase	putative plasmid stabilization protein	Antitoxin VbhA
		2	CusA/CzcA family heavy metal efflux RND transporter, MFS transporter x2, TetR family transcriptional regulator	LysR family transcriptional regulator x2, Type IV secretion system protein virB10, Type IV secretion system protein virB9, Type IV secretion system protein virB8, Type IV secretion system protein virB5, VirB4 family type IV secretion/conjugal transfer ATPase, type II/IV secretion system family protein			putative plasmid stabilization protein
	6-2	1		Zn-dependent protease, Protease HtpX, LysR, T4SSx3, T2,4SS		IS66,IS256
		2	TetR, MFSx2, RND	T4SSx4, T2,4SS, LysRx2
P07	7-3L	-	-	-	-	-	-	-
	7-3	1	MFS, MBL fold metallo-hydrolase	LysRx2	RadC1+1rna	IS6100
P10	10-4L	1	TetR/AcrR family transcriptional regulator	LysR x3, Clp protease, Zn-dependent protease	RadC1+4rna		AlpA family phage regulatory protein	type II toxin-antitoxin system YhaV family toxin
	10-5L	1	RND efflux system x5, AcrB/AcrD/AcrF family protein, TetR/AcrR family transcriptional regulator x2, MexW/MexI family multidrug efflux RND transporter permease subunit, TolC family protein, multidrug transporter	LysR
		2	TetR/AcrR family transcriptional regulator	LysR x3, Clp protease, Zn-dependent protease	RadC1+5rna		AlpA family phage regulatory protein	type II toxin-antitoxin system YhaV family toxin
		3	MFS transporter x2, Multidrug resistance protein MdtA, CusA/CzcA family heavy metal efflux RND transporter, MerR family transcriptional regulator	LysR, ArsR family transcriptional regulator	RadC 3rna		AlpA family phage regulatory protein
	10-6L	1	MFS transporter x2, Multidrug resistance protein MdtA, CusA/CzcA family heavy metal efflux RND transporter, MerR family transcriptional regulator	LysR, ArsR family transcriptional regulator	RadC 3rna		AlpA family phage regulatory protein
		2	TetR/AcrR family transcriptional regulator	LysR x3, Zn-dependent protease, Clp protease	RadC+5rna		AlpA family phage regulatory protein	type II toxin-antitoxin system YhaV family toxin
		3	MFS transporter x3, ArsR family transcriptional regulator, arsenical-resistance protein x4	hemagglutinin, ShlB/FhaC/HecB family hemolysin secretion/activation protein, LysR x2	RadC
	10-4	1	MFSx2, Multidrug resistance protein MdtA, RNDx2	LysR	RadC3rna
		2		LysRx3, ATP-dependent Clp protease ATP-binding subunit, Zn-dependent protease	RadC1+5rna
		3	antibiotic biosynthesis monooxygenase, MFSx3	ShlB/FhaC/HecB family hemolysin secretion/activation protein, LysRx3, XRE family transcriptional regulator	RadC
	10-5	1		LysRx2, Clp protease, Zn dependent protease	RadC1+5rna
		2	MFS	XRE family transcriptional regulator, LysR	RadC
		3	MFSx2, Multidrug resistance protein MdtA, RNDx2	LysR	RadC3rna
	10-6	1	antibiotic biosynthesis monooxygenase, MFSx3	ShlB/FhaC/HecB family hemolysin secretion/activation protein, LysRx3, XRE family transcriptional regulator	RadC
		2		LysRx3, ATP-dependent Clp protease ATP-binding subunit, Zn-dependent protease	RadC1+5rna
		3	MFSx2, Multidrug resistance protein MdtA, RNDx2	LysR	RadC3rna
P11	11-3L	-	-	-	-	-	-	-
	11-3	-	-	-	-	-	-	-
P15	15-1L	-	-	-	-	-	-	-
	15-1	-	-	-	-	-	-	-

## Sheet: Table_S6
PwCF ID	Isolate ID	PHAGE_Burkho_Bcep176_NC_007497	PHAGE_Burkho_BcepMu_NC_005882	PHAGE_Burkho_KS9_NC_013055	PHAGE_Burkho_KS14_NC_015273	PHAGE_Burkho_phiE125_NC_003309	PHAGE_Burkho_phi1026b_NC_005284	PHAGE_Burkho_phi6442_NC_009235	PHAGE_Aeromo_vB_AsaM_56_NC_019527	PHAGE_Pseudo_YMC11/02/R656_NC_028657	PHAGE_Pseudo_PAJU2_NC_011373	PHAGE_Erwini_phiEt88_NC_015295	PHAGE_Salmon_118970_sal3_NC_031940	PHAGE_Synech_S_CBS1_NC_016164
P03	3-1	-	-	0	-	-	-	-	-	-	-	-	-	-
	3-1L	-	-	0	-	-	-	-	-	-	-	-	-	-
P05	5-2	-	0	LysR family transcriptional regulator	-	ClpP protease	-	-	-	-	-	-	-	-
	5-2L	-	0	LysR family transcriptional regulator	-	ClpP protease	-	-	-	-	-	-	-	-
	5-3	-	0	LysR family transcriptional regulator	-	ClpP protease	-	-	-	-	-	-	-	-
	5-3L	-	0	LysR family transcriptional regulator	-	ClpP protease	-	-	-	-	-	-	-	-
	5-4	-	0	LysR family transcriptional regulator	-	ClpP protease	-	-	-	-	-	-	-	-
	5-4L	-	0	LysR family transcriptional regulator	-	ClpP protease	-	-	-	-	-	-	-	-
P06	6-2	-	-	ClpP protease	-	-	-	-	-	-	-	0	-	-
	6-2L	-	-	-	-	-	-	ClpP protease	-	-	-	0	-	-
P07	7-3	LysR family transcriptional regulator	0	-	-	-	-	-	-	-	-	-	-	-
	7-3L	0	0	-	-	-	-	-	-	-	-	-	-	-
P10	10-4	0	-	-	-	-	-	-	-	-	-	-	-	-
	10-4L	0	-	-	-	-	-	-	-	-	-	-	-	-
	10-5	0	-	-	-	-	-	-	-	-	-	-	-	-
	10-5L	0	-	-	-	-	-	-	-	-	-	-	-	-
	10-6	0	-	-	-	-	-	-	-	-	-	-	-	-
	10-6L	0	-	-	-	-	-	-	-	-	-	-	-	-
P11	11-3	-	0	LysR family transcriptional regulator	MFS transporter	-	-	-	-	-	-	-	-	-
	11-3L	-	0	LysR family transcriptional regulator	MFS transporter	-	-	-	-	-	-	-	-	-
P15	15-1	-	-	LysR family transcriptional regulator	-	-	-	-	-	-	-	0	-	-
	15-1L	-	-	LysR	-	-	-	-	-	-	-	0	-	-

## Sheet: Table_S7
PwCF ID	Isolate ID	Total number	Indels	SNPs	Synonymous	Missense	Nonsense	Other	Frameshift	Disruptive inframe insertion	Disruptive inframe deletion	Stop gain	Stop loss	Transitions	Transversions	Ts/Tv ratio	Mean yearly variant rate	Variant rate (SNPs/year/site)
P03	3-1	75	28	47	15	37	0	23	3	2	1	1	0	47	0	-
	3-1L	113	41	72	9	61	0	43	6	1	3	0	0	68	4	17
P05	5-2	13	12	1	1	5	0	7	2	1	1	0	0	1	0	-
	5-2L	50	38	12	6	9	0	35	1	3	1	1	0	12	0	-
	5-3	43	38	5	3	9	0	31	3	3	1	0	0	5	0	-	23.3974	3.67628e-06
	5-3L	55	37	18	8	13	0	34	2	2	1	1	0	17	1	17	84.2308	1.32289e-05
	5-4	23	22	1	1	1	0	21	1	1	0	0	0	1	0	-	5.98361	9.39609e-07
	5-4L	55	39	16	6	15	0	34	2	3	1	1	0	16	0	-	95.7377	1.50412e-05
P06	6-2	13	10	3	2	2	0	9	1	1	1	0	0	3	0	-	9.77679	1.32852e-06
	6-2L	23	4	19	1	16	0	6	0	0	0	0	0	19	0	-
P07	7-3	12	8	4	3	0	0	9	2	0	1	0	0	4	0	-
	7-3L	12	5	7	2	7	0	3	2	0	0	0	0	3	4	0.75
P10	10-4	66	26	40	14	21	0	31	4	0	0	1	0	25	15	1.66667
	10-4L	75	33	42	17	21	0	37	4	2	0	1	0	26	16	1.625
	10-5	249	62	187	42	130	0	77	26	2	0	3	0	180	7	25.7143	219.469	3.36914e-05
	10-5L	291	73	218	48	153	0	90	32	2	0	3	0	208	10	20.8	255.852	3.92702e-05
	10-6	216	40	176	40	119	0	57	13	2	0	2	0	170	6	28.3333	793.086	0.000121693
	10-6L	78	45	33	10	39	0	29	3	1	0	0	0	16	17	0.941176	148.704	2.3407e-05
P11	11-3	44	8	36	9	23	0	12	2	0	0	3	0	17	19	0.894737
	11-3L	15	4	11	0	7	0	8	1	0	1	1	0	8	3	2.66667
P15	15-1	167	39	128	28	98	0	41	23	1	0	0	1	122	6	20.3333
	15-1L	84	22	62	11	45	0	28	11	1	0	1	1	59	3	19.6667

## Sheet: Table_S8
PwCF ID	Isolate ID	Pfp	MutS	MutL	Superoxide dismutase	RadA	RadC	Rad50	UvrA	UvrB	UvrC	UvrD
P03	3-1	1	2	1	2	1	0	0	1	1	1	0
	3-1L	1	2	1	2	1	0	0	1	1	1	0
P05	5-2	1	2	1	3	1	0	0	1	1	1	0
	5-2L	1	2	1	3	1	0	0	1	1	1	0
	5-3	1	2	1	3	1	0	0	1	1	1	0
	5-3L	1	2	1	3	1	0	0	1	1	1	0
	5-4	1	2	1	3	1	0	0	1	1	1	0
	5-4L	1	2	1	3	1	0	0	1	1	1	0
P06	6-2	1	1	1	5	1	0	0	1	1	1	0
	6-2L	1	1	1	5	1	0	0	1	1	1	0
P07	7-3	1	1	1	3	1	1	0	1	1	1	1
	7-3L	1	1	1	3	1	1	0	1	1	1	1
P10	10-4	1	1	1	3	1	2	0	1	1	1	1
	10-4L	1	1	1	3	1	2	0	1	1	1	1
	10-5	1	1	1	3	1	2	0	1	1	1	1
	10-5L	1	1	1	3	1	2	0	1	1	1	1
	10-6	1	1	1	3	1	2	0	1	1	1	1
	10-6L	0	1	1	3	1	2	0	1	1	1	1
P11	11-3	1	2	1	3	1	1	0	1	1	1	0
	11-3L	1	2	1	3	1	1	0	1	1	1	0
P15	15-1	1	2	1	3	1	0	0	1	1	1	0
	15-1L	1	2	1	3	1	0	0	1	1	1	0

## Sheet: Table_S9
PwCF ID	Isolate ID	High impact mutations in mutator genes	Number of missense mutations	MutL	mutS	mutT	Transitions	Transversions	Ts/Tv ratio	Mean yearly variant rate	Hypermutator
P03	3-1	NZ_CP014060,2938904,del,ACGT,A,A:32 ACGT:0,CDS,+,273/687,91/228,disruptive_inframe_deletion c.273_275delGTC p.Ser92del,AL504_RS13295,,DNA mismatch repair protein MutS NZ_CP014060,3138667,complex,CACCATC,GACCCTG,GACCCTG:99 CACCATC:0,CDS,+,1820/1955,607/650,stop_gained c.1820_1826delCACCATCinsGACCCTG p.SerProSer607*,AL504_RS14200,,DNA mismatch repair endonuclease MutL	68	35	33	0	47	0	-		Yes
	3-1L	NZ_CP014060,2938904,del,ACGT,A,A:84 ACGT:0,CDS,+,273/687,91/228,disruptive_inframe_deletion c.273_275delGTC p.Ser92del,AL504_RS13295,,DNA mismatch repair protein MutS NZ_CP014060,3138667,complex,CACCATC,GACCCTG,GACCCTG:274 CACCATC:0,CDS,+,1820/1955,607/650,stop_gained c.1820_1826delCACCATCinsGACCCTG p.SerProSer607*,AL504_RS14200,,DNA mismatch repair endonuclease MutL	67	34	33	0	68	4	17		Yes
P05	5-2	-	19	6	13	0	1	0	-		No
	5-2L	-	19	6	13	0	12	0	-		Yes
	5-3	-	19	6	13	0	5	0	-	23.3974	Yes
	5-3L	-	19	6	13	0	17	1	17	84.2308	Yes
	5-4	-	19	6	13	0	1	0	-	5.98361	Yes
	5-4L	-	19	6	13	0	16	0	-	95.7377	Yes
P06	6-2	-	24	8	16	0	3	0	-	9.77679	Yes
	6-2L	-	24	8	16	0	19	0	-		Yes
P07	7-3	-	10	8	2	0	4	0	-		No
	7-3L	-	10	8	2	0	3	4	0.75		No
P10	10-4	-	5	5	0	0	25	15	1.66667		No
	10-4L	-	5	5	0	0	26	16	1.625		No
	10-5	-	6	5	1	0	180	7	25.7143	219.469	Yes
	10-5L	-	6	5	1	0	208	10	20.8	255.852	Yes
	10-6	-	6	5	1	0	170	6	28.3333	793.086	Yes
	10-6L	-	5	5	0	0	16	17	0.941176	148.704	No
P11	11-3	NZ_CP014060,3137968,ins,G,GC,GC:167 G:0,CDS,+,1125/1955,375/650,frameshift_variant c.1124dupC p.Ala376fs,AL504_RS14200,,DNA mismatch repair endonuclease MutL	9	4	5	0	17	19	0.894737		No
	11-3L	NZ_CP014060,3137968,ins,G,GC,GC:217 G:0,CDS,+,1125/1955,375/650,frameshift_variant c.1124dupC p.Ala376fs,AL504_RS14200,,DNA mismatch repair endonuclease MutL	9	4	5	0	8	3	2.66667		No
P15	15-1	NZ_CP014060,6054129,ins,C,CG,CG:131 C:0,CDS,-,1719/2601,573/866,frameshift_variant c.1719dupC p.Glu574fs,AL504_RS27775,mutS,DNA mismatch repair protein MutS NZ_CP014060,3137968,ins,G,GC,GC:162 G:1,CDS,+,1125/1955,375/650,frameshift_variant c.1124dupC p.Ala376fs,AL504_RS14200,,DNA mismatch repair endonuclease MutL	9	5	4	0	122	6	20.3333		Yes
	15-1L	NZ_CP014060,6054129,ins,C,CG,CG:165 C:2,CDS,-,1719/2601,573/866,frameshift_variant c.1719dupC p.Glu574fs,AL504_RS27775,mutS,DNA mismatch repair protein MutS NZ_CP014060,3137968,ins,G,GC,GC:180 G:0,CDS,+,1125/1955,375/650,frameshift_variant c.1124dupC p.Ala376fs,AL504_RS14200,,DNA mismatch repair endonuclease MutL	9	5	4	0	59	3	19.6667		Yes

## Sheet: Table_S10
PwCF ID	Isolate ID	OD550	Biofilm (Y/N)	AK gene length (bp)
P03	3-1	0.368312	Y	1265
	3-1L	0.167243	Y	1265
P05	5-2	0.0241545	N	1229
	5-2L	0.00289363	N	1229
	5-3	0.00932102	N	1229
	5-3L	0.00391414	N	1229
	5-4	0.155982	Y	1265
	5-4L	0.0123514	N	1229
P06	6-2	0.359115	Y	1265
	6-2L	0.0189793	N	1265
P07	7-3	0.0964079	Y	1265
	7-3L	0.230683	Y	1265
P10	10-4	0.0770687	N	1229
	10-4L	0.0317319	N	1229
	10-5	0.060239	N	1229
	10-5L	0.130267	Y	1265
	10-6	0.104547	Y	1265
	10-6L	0.353164	Y	1265
P11	11-3	0.359348	Y	1229
	11-3L	0.150511	Y	1265
P15	15-1	0.0478785	N	1229
	15-1L	0.0356228	N	1229

[truncated: 1 more sheets: Table_S11]
